# Supplementary material for: A Recessively Inherited Risk Locus on Chromosome 13q22-31 Conferring Susceptibility to Schizophrenia
Source: Schizophr Bull. 2020 Nov 7;47(3):796–802. doi: 10.1093/schbul/sbaa161 (PMC8084434; doi:10.1093/schbul/sbaa161)
Supplement: sbaa161_suppl_Supplementary_Table_1 [file sbaa161_suppl_supplementary_table_1.xlsx]

## Sheet: Sheet1
Marker
D13S1306
	Allele size (bp)	210	208	206	204	202	200	198	196	194	192	190
	Allele frequency in 27 unrelated Pakistanis	0.02	0.04	0.13	0.13	0.15	0.15	0.11	0.05	0.18	0.02	0.02
D13S160	Allele size (bp)	243	241	239	237	235	233	231	229
	Allele frequency in 27 unrelated Pakistanis	0.02	0.09	0.24	0.19	0.24	0.05	0.15	0.02
AC-F376	Allele size (bp)	377	376	374	372	370	368	366	365
	Allele frequency in 27 unrelated Pakistanis	0.02	0.09	0.11	0.41	0.02	0.31	0.02	0.02
D13S170	Allele size (bp)	200	198	196	194	192	190	188	183	181	179	177	171
	Allele frequency in 27 unrelated Pakistanis	0.05	0.08	0.09	0.09	0.05	0.09	0.04	0.02	0.13	0.17	0.17	0.02
					Yellow highlight denotes allele in linked haplotype
